# Supplementary material for: RadD Contributes to R-Loop Avoidance in Sub-MIC Tobramycin
Source: mBio. 2019 Jul 2;10(4):e01173-19. doi: 10.1128/mBio.01173-19 (PMC6606805; doi:10.1128/mBio.01173-19)
Supplement: TABLE S2 [file mBio.01173-19-st002.xlsx]

## Sheet: Growth
		Statistical comparison of slopes at exponential phase (and not the final OD that is reached)
	Microplate growth curves
						P value	are slopes different
		fig1 E. coli	A	WT vs radD	TOB	0.097	not quite significant
		fig1 E. coli	B	radD vs radD recB	MH	<0,0001	extremely significant
		fig1 E. coli	B	radD vs radD recB	TOB	<0,0001	extremely significant
		fig1 E. coli	B	recB vs recB radD	MH	0.0001	extremely significant
		fig1 E. coli	B	recB vs recB radD	TOB	<0,0001	extremely significant
		fig1 E. coli	C	radD vs radD recF	MH	0.007	very significant
		fig1 E. coli	C	radD vs radD recF	TOB	<0,0001	extremely significant
		fig1 E. coli	C	recF vs recF radD	MH	0.2925	not significant
		fig1 E. coli	C	recF vs recF radD	TOB	<0,0001	extremely significant
		fig3 E. coli	A	recB p0 vs prnh	MH	0.0283	significant
		fig3 E. coli	B	recB p0 vs prnh	TOB	<0,0001	extremely significant
		fig3 E. coli	A	recB radD p0 vs prnh	MH	0.281	not significant
		fig3 E. coli	B	recB radD p0 vs prnh	TOB	0.0001	extremely significant
	dnaAts growth curves
						P value
		fig4	B	B446 vs H674	T0	0.267707	not different
		fig4	B	B446 vs H674	1h	0.0148327	different
		fig4	B	B446 vs H674	2h	0.0149593	different
		fig4	B	B446 vs H674	4h	0.021011	different
		fig4	B	B446 vs H674	6h	0.011042	different
		fig4	B	H670 vs H674	T0	0.743734	not different
		fig4	B	H670 vs H675	1h	0.809655	not different
		fig4	B	H670 vs H676	2h	0.867583	not different
		fig4	B	H670 vs H677	4h	0.977835	not different
		fig4	B	H670 vs H678	6h	0.995819	not different
		fig4	B	B446 vs H670	T0	0.220276	not different
		fig4	B	B446 vs H670	1h	0.0134107	different
		fig4	B	B446 vs H670	2h	0.0148897	different
		fig4	B	B446 vs H670	4h	0.021012	different
		fig4	B	B446 vs H670	6h	0.011042	different
		fig4	D	p0 vs pRadD eco	T0	0.968224	not different
		fig4	D	p0 vs pRadD eco	2h	0.493388	not different
		fig4	D	p0 vs pRadD eco	4h	0.00334862	different
		fig4	D	p0 vs pRadD eco	6h	0.000258623	different
		fig4	D	p0 vs pRnhaAeco	T0	0.987791	not different
		fig4	D	p0 vs pRnhaAeco	2h	0.794055	not different
		fig4	D	p0 vs pRnhaAeco	4h	0.0438491	different
		fig4	D	p0 vs pRnhaAeco	6h	0.00584009	different
		fig4	D	p0 vc pRadDvch	T0	0.978179	not different
		fig4	D	p0 vc pRadDvch	2h	0.665506	not different
		fig4	D	p0 vc pRadDvch	4h	0.0516069	different
		fig4	D	p0 vc pRadDvch	6h	0.00800347	different

## Sheet: DSBs fig2
		sample1	sample2	condition	mean+/-SD	mean+/-SD	p value	conclusion
		recB p0	recB radD p0	MH	100+/-41	136+/-4	0.1	not different
		recB p0	recB radD p0	TOB	131+/-7	169+/-8	0.01	different	more DSBs in recB radD
		recB p0	recB prnh	MH	100+/-41	101+/-17
		recB p0	recB prnh	TOB	131+/-7	109+-/8	0.9	not different
		recB radD p0	recB radD prnh	MH	136+/-4	86+/-32	0.08	not different
		recB radD p0	recB radD prnh	TOB	169+/-8	75+/-22	0.007	different	decreased DSBs in radD upon rnhA overexpression
		recB prnh	recB radD prnh	MH	101+/-17	86+/-32	0.6	not different
		recB prnh	recB radD prnh	TOB	109+-/8	75+/-22	0.2	not different
		recB	recB radD	MH	100+/-22	119+/-20	0.6	not different
		recB	recB radD	TOB	106+/-6	248+/-38	0.01	different
		condition1	condition2	strain
		MH	TOB	recB radD p0	136+/-4	169+/-8	0.008	different	more DSBs in TOB in recB radD
		MH	TOB	recB radD prnh	86+/-32	75+/-22	0.7	not different	TOB does not increase DSBs upon rnh overexpression
		MH	TOB	recB p0	100+/-41	131+/-7	0.1	not different
		MH	TOB	recB prnh	101+/-17	109+-/8	0.7	not different
		MH	TOB	recB	9+/-2	9+/-0,7	0.8	not different
		MH	TOB	recB radD	10+/-3	22+/-5	0.04	different
