# Supplementary material for: RadD Contributes to R-Loop Avoidance in Sub-MIC Tobramycin
Source: mBio. 2019 Jul 2;10(4):e01173-19. doi: 10.1128/mBio.01173-19 (PMC6606805; doi:10.1128/mBio.01173-19)
Supplement: TABLE S1 [file mBio.01173-19-st001.xlsx]

## Sheet: STRAINS
Strain nb (lab stock)	relevant genotype	construction
E. coli
E534	mfd::cm	Gift from Ivan Matic
8078	recB::tet	Gift from Bénédicte Michel
J136	recB::carb	Gift from Bénédicte Michel
H970	rep::cm	Gift from Bénédicte Michel
H971	dinG::cm	Gift from Bénédicte Michel
H972	uvrA::cm	Gift from Bénédicte Michel
H974	recF400::kan - tet	Gift from Bénédicte Michel
H976	dinB::cm	Gift from Bénédicte Michel
8077	ruvABC::cm	Gift from Bénédicte Michel
J135	recJ::tet	Gift from Bénédicte Michel
J589	recQ::cab	Gift from Bénédicte Michel
A835	rpoB*N518D (rif) thiC::tet	Gift from Bénédicte Michel
MG1655 and derivatives
C349	MG1655	laboratory collection
A849	mfd::kan	P1 keio mfd into MG1655
C502	radD::kan	P1 keio JW2172_1 into MG1655
F270	radD::kan mfd::cm	P1 E534 into C502
D844	rpoB*N518D (rifR)	P1 A835 into MG1655
D846	radD::kan rpoB*N518D rif	P1 A835 into C502
D845	mfd::kan rpoB*N518D rif	P1 A835 into A849
F478	radD::kan mfd::cm rpoB*N518D rif	P1 A835 into F270
H546	recB::tet	P1 8078 into MG1655
H547	recB::tet radD::kan	P1 8078 into C502
H548	recB::tet mfd::kan	P1 8078 into A849
H549	recB::tet radD::kan mfd::cm	P1 8078 into F270
J248	recB::carb	P1 J136 into MG1655
J250	recB::carb radD::kan	P1 J136 into C502
I037	recF::kan-tet	P1 H974 into MG1655
I039	recF::kan-tet radD::kan	P1 H974 into C502
J247	recJ::tet	P1 J135 into MG1655
J249	recJ::tet radD::kan	P1 J135 into C502
J632	recQ::carb	P1 J589 into MG1655
J634	radD::kan recQ::ap	P1 J589 into C502
I021	uvrA::cm	P1 H972 into MG1655
I023	radD::kan uvrA::cm	P1 H972 into C502
I029	dinG::cm	P1 H971 into MG1655
I031	radD::kan dinG::cm	P1 H971 into C502
I033	dinB::cm	P1 H976 into MG1655
I035	radD::kan dinB::cm	P1 H976 into C502
I025	rep::cm	P1 H970 into MG1655
I027	radD::kan rep::cm	P1 H970 into C502
I009	ruvABC::cm	P1 8077 into MG1655
I011	ruvABC::cm radD::kan	P1 8077 into C502
H670/7110	dnaAts::tet 30°C	laboratory collection
B446	dnaAts::tet rnhA::kan 30°C	P1 keio JW0204_2 into 7110
H674	dnaAts::tet radD::kan 30°C	P1 7110 into C502
I206	rnhA::spec	suicide conjugation with pI094 in MG1655
E. coli for topology assays
7269	JTT1	laboratory collection ref. 38
I271	JTT1 mfd::kan	P1 keio mfd into JTT1
H984	JTT1 radD::kan	P1 keio JW2172_1 into JTT1
7325	JTT1 topA gyrB	laboratory collection ref. 38
H988	JTT1 topA gyrB radD::kan	P1 keio JW2172_1 into 7325
V. cholerae	relevant genotype	construction (allele replacement by:)
A072	recB::cm	laboratory collection
N16961 hapR+ and derivatives
F606	N16961 hapR+	Gift from Melanie Blokesch
H482	radD::frt-kan-frt	natural transformation of PCR assembly VN81/VN84 of the following fragments: VN84/82 and VN83/84 up and down regions on gDNA and 1592/1593 on pKD4
G927	radD	excision of kan (FRT flippase pCP20) from H482
H550	mfd::spec	natural transformation in N16961 hapR+ of PCR from pA125
H498	mfd::spec radD	natural transformation in G927 of PCR from pA125
H553	recB::cm	natural transformation gDNA A072 in N16961 hapR+
H552	recB::cm radD	natural transformation gDNA A072 in G927
H551	recB::cm mfd::spec	natural transformation gDNA A072 in H550
J900	efp::frt-kan-frt	suicide conjugation with pJ749 in N16961 hapR+
J904	radD efp::frt-kan-frt	suicide conjugation with pJ749 in G927
K123	polA::frt-kan-frt	suicide conjugation with pE699 in N16961 hapR+
K012	gshA::frt-kan-frt	suicide conjugation with pJ742 in N16961 hapR+
K015	radD gshA::frt-kan-frt	suicide conjugation with pJ742 in G927
J983	tolA::frt-kan-frt	suicide conjugation with pJ746 in N16961 hapR+															B258	pTOPO-Pbla-mfd
K017	radD tolA::frt-kan-frt	suicide conjugation with pJ746 in G927															B259	pTOPO-Pbla-vc0016						H854: VC1636 dans PGD93 thermosensible dans dh5
H218	mnmE::spec	natural transformation in N16961 hapR+ of PCR from p9788															B260	pTOPO-Pbla-vc1636
H214	radD mnmE::spec	natural transformation in G927 of PCR from p9788															B261	pTOPO-Pbla-vc0498
K013	miaB::frt-kan-frt	suicide conjugation with pJ744 in N16961 hapR+															B369	8637_ΔVC0016
K016	radD miaB::frt-kan-frt	suicide conjugation with pJ744 in G927															B370	pTOPO_ΔVC0016
J970	yebG::frt-kan-frt	suicide conjugation with pJ747 in N16961 hapR+															A898	8637ΔVC0498
J903	radD yebG::frt-kan-frt	suicide conjugation with pJ747 in G927															A866	pTOPO-ΔVC0498::spec
K116	rdgC::frt-kan-frt	suicide conjugation with pK127 in N16961 hapR+
K117	radD rdgC::frt-kan-frt	suicide conjugation with pK127 in G927
J898	yqcC::frt-kan-frt	suicide conjugation with pJ743 in N16961 hapR+
J966	radD yqcC::frt-kan-frt	suicide conjugation with pJ743 in G927															pE605	pMP170	carb
H683	dinB::spec	natural transformation in N16961 hapR+ of PCR from pA324															pH189	pMP170-PblaVC1636	carb
H220	radD dinB::spec	natural transformation in G927 of PCR from pA324
K014	mutT::frt-kan-frt	suicide conjugation with pJ748 in N16961 hapR+
K290	radD mutT::frt-kan-frt	suicide conjugation with pJ748 in G927
H855	rnhA::spec	suicide conjugation with pH815 in N16961 hapR+
J901	recQ::frt-kan-frt	suicide conjugation with pJ750 in N16961 hapR+															pB261	VC0498	carb
J905	radD recQ::frt-kan-frt	suicide conjugation with pJ750 in G927															pB532	empty	carb
K118	greB::frt-kan-frt	suicide conjugation with pK128 in N16961 hapR+															pC138	rnhA coli	carb
H123	uvrA::spec	natural transformation in N16961 hapR+ of PCR from pB976															pA127	rnhA vch VC2234	carb
H125	mutS::spec	natural transformation in N16961 hapR+ of PCR from PB740
H132	radD uvrA::spec	natural transformation in G927 of PCR from pB976
H134	radD mutS::spec	natural transformation in G927 of PCR from PB740
H272	rep::spec	natural transformation in N16961 hapR+ of PCR from pH240
H275	radD rep::spec	natural transformation in G927 of PCR from pH240
K398	radD-TAP-tag	VN114/113 and VN 115/116 amplify up and down stop codon of VC1636, VN114/VN116 amplify tag on pJL72
Yeast strains
C696	Y187xCG1945 dipoloid yeast	Gift from Micheline Fromont
J781	dipoloid - LW	yeast transformation pC282 pI931	test interaction VC1636 radD and VC0196 recQ
J783	dipoloid- LW	yeast transformation pC281 pC234	test interaction VC1636 radD vs empty plasmid
J784	dipoloid- LW	yeast transformation pI931 pC233	test interaction VC0196 recQ vs empty plasmid
antibiotic resistance (E. coli, V. cholerae, µg/ml): tet: tetracyclin (10), cm: chloramphenicol (25, 5), kan: kanamyin (25), carb: carbenicillin (100), rif: rifampicin (200, 1), spec (50, 100)

## Sheet: PLASMIDS
Plasmids for allele replacements		alternative name	Construction	primers forward region (or primers that amplify gene of interest)	primers reverse region	primers resistance cassette	assembly (or primers vector for gibson)
J749	pMP7-ΔVC2660efp::frt-kan-frt		gibson assembly	VC2660efp5/7	VC2660efp6/8	MV268/MV269 on pKD4 (p7741)	MV450/MV451 on pMP7
E699	pMP7-ΔVC0108polA::frt-kan-frt		gibson assembly	MV657/MV659	MV658/MV660	MV268/MV269 on pKD4 (p7741)	MV450/MV451 on pMP7
J742	pMP7-ΔVC0556gshA::frt-kan-frt		gibson assembly	VC0556gshA5 /7	VC0556gshA6/8	MV268/MV269 on pKD4 (p7741)	MV450/MV451 on pMP7
J746	pMP7-ΔVC1837tolA::frt-kan-frt		gibson assembly	VC1837tolA5/7	VC1837tolA6/8	MV268/MV269 on pKD4 (p7741)	MV450/MV451 on pMP7
J744	pMP7-ΔVC0962miaB::frt-kan-frt		gibson assembly	VC0962miaB5/7	VC0962miaB6/8	MV268/MV269 on pKD4 (p7741)	MV450/MV451 on pMP7
J747	pMP7-ΔVC2326yebG::frt-kan-frt		gibson assembly	VC2326yebG5/7	VC2326yebG6/8	MV268/MV269 on pKD4 (p7741)	MV450/MV451 on pMP7
E710	pMP7-ΔVC0718rdgC::frt-kan-frt		gibson assembly	MV673/MV675	MV674/MV676	MV268/MV269 on pKD4 (p7741)	MV450/MV451 on pMP7
J743	pMP7-ΔVC0887yqcC::frt-kan-frt		gibson assembly	VC0887yqcC5/7	VC0887yqcC6/8	MV268/MV269 on pKD4 (p7741)	MV450/MV451 on pMP7
J748	pMP7-ΔVC2392mutT::frt-kan-frt		gibson assembly	VC2392mutT5/7	VC2392mutT6/8	MV268/MV269 on pKD4 (p7741)	MV450/MV451 on pMP7
J750	pMP7-ΔVC0196recQ::frt-kan-frt		gibson assembly	VC0196recQ5/7	VC0196recQ6/8	MV268/MV269 on pKD4 (p7741)	MV450/MV451 on pMP7
K128	pMP7-ΔVC2715greB::frt-kan-frt		gibson assembly	VC2715greB5/7	VC2715greB6/8	MV268/MV269 on pKD4 (p7741)	MV450/MV451 on pMP7
H814	pMP7-ΔVC2234rnhA::spec		cloning into EcoRI from pH699
I094	pMP7-ΔrnhA(E.coli)::spec		cloning into PstI/XbaI (pMP7)	Rnhamont5pst/Rnhamont3	Rnhaval5/Rnhaval3xba	ZB47/ZB48 on pAM34 (pH968)	Rnhamont5pst/Rnhaval3xba
H238/9	pTOPO-ΔmutS::frt-kan-frt		PCR assembly and pTOPO cloning	2148/ZIP302	ZIP303/2151	ZIP298/299 on pKD4 (p7741)	2148/2151
H240	pTOPO-ΔVC0167rep::spec		PCR assembly and pTOPO cloning	ZIP312/313	ZIP314/315	ZB47/ZB48 on pAM34 (pH968)	ZIP312/315
H699	pTOPO-ΔVC2234rnhA::spec		PCR assembly and pTOPO cloning	ZIP336/337	ZIP338/339	ZB47/ZB48 on pAM34 (pH968)	ZIP336/339
H482	ΔVC1663radD::frt-kan-frt		PCR assembly and natural transformation	VN83/84	VN81/82	1592/1593 on pKD4 (p7741)	VN81/84
A125	pTOPO-ΔVC1886mfd::spec		PCR assembly and pTOPO cloning	2025/2026	2027/2028	2029/2030 on pAM34 (pH968)	2025/2028
9788	pTOPO-ΔVC0003mnmE::spec		PCR assembly and pTOPO cloning	1640/1641	1642/1643	1644/1645 on pAM34 (pH968)	1640/1643
B740	pTOPO-ΔVC0535mutS::spec		PCR assembly and pTOPO cloning	2537/2538	2539/2540	2541/2542 on pAM34 (pH968)	2537/2540
B976	pTOPO-ΔVC0394uvrA::spec		PCR assembly and pTOPO cloning	2794/2795	2796/2797	2798/2799 on pAM34 (pH968)	2794/2797
A324	pTOPO-ΔVC2287dinB::spec		PCR assembly and pTOPO cloning	2212/2213	2214/2215	2216/2217 on pAM34 (pH968)	2212/2215
7741	pKD4 (FRT-aph-FRT , carb)		laboratory collection
H968	pAM34 (spec; IPTG)		Gift from Bénédicte Michel
7848	pMP7 (cm; pir-dependent)		laboratory collection
Overexpression plasmids
B532	pTOPO (carb)	p0	circularization of pTOPO (TOPOTA cloning kit)
I391	pTOPO-Pbla-rbs-VC0498	pVC0498	PCR amplification of gene and TOPOTA cloning	ZIP373/374
I468	pTOPO-VC1636radD vc (own promoter)	pradDvch	PCR amplification of gene and TOPOTA cloning	ZIP366/367
I388	pTOPO-prnhAec (own promoter)	pRNH or prnhAeco	PCR amplification of gene and TOPOTA cloning	ZIP370/371
H970	pGB2ts (spec, 30°C)		Gift from Bénédicte Michel
I330	pGBG2ts-VC1636 (own promoter) 30°C	pGBtsradD	cloning into EcoRI	ZIP366/367
I605	pTOPO-yejHradD ec (own promoter)	pradDeco	PCR amplification of gene and TOPOTA cloning	VN48/VN49
Two hybrid plasmids
C233	pASZΔΔ (carb, TRP+, bait plasmid)		Gift from Micheline Fromont
C234	pACTIIst (carb, LEU+, prey plasmid)		Gift from Micheline Fromont
C281	pASZΔΔ-VC1636radD		PCR amplification and cloning into pC233 BamHI+PstI	ZIP 17/18
C282	pASZΔΔ-radD ecoli		PCR amplification and cloning into pC233 BamHI+PstI	ZIP 19/20
C284	pASZΔΔ-VC1886 aminoacid 447-607 (rpoB binding domain)		PCR amplification and cloning into pC233 BamHI+PstI	ZIP 25/26
C345	pACTIIst-rpoB ecoli		PCR amplification and cloning into pC234 BamHI+SacI	ZIP 10/12
I931	pACTIIst-VC0196recQ		PCR amplification and cloning into pC234 XmaI+XhoI	Y2H VC0196 SmaI/XhoI
TAP-tag
pJL72	ref 50, 51

## Sheet: Oligonucleotides
oligonuclotide number	sequence
1592	CACGTCTTGAGCGATTGTGTAG
1593	ACGGCTGACATGGGAATTAG
1640	TCCACAATCCAAAAAAAAGAGCGGCATTAAGCCGC
1641	GCGAGCATCGTTTGTTCGCCCAGCTTCTGTATGGAACGGGGTAACGCTATGATTCATATCATTACTGGCAGC
1642	CGTGAAAGGCGAGATCACCAAGGTAGTCGGCAAATAATGTCTGTAATCAGCAGCCAACAAAAAGGCGACCTTTTGG
1643	ATGCGTGAGCGGATTGGCGATGATCGCCAGCGC
1644	CCGCACCGCCTAGGGTGCTGCCAGTAATGATATGAATCATAGCGTTACTCCCGTTCCATACAGAAGCTGGGCGAACAAACGATGCTCGC
1645	AGAGGCGGCCAAAAGGTCGCCTTTTTGTTGGCTGCTGATTACAGACATTATTTGCCGACTACCTTGGTGATCTCGCCTTTCACG
2025	CACCACGCGCTAACCATCAATGTGG
2026	GCGAGCATCGTTTGTTCGCCCAGCTTCTGTATGGAACGGGAGTCACGCTTGAGGTTTTTCTCGGTCTAGTGAGCGTTGACGC
2027	CGTGAAAGGCGAGATCACCAAGGTAGTCGGCAAATAATGTCGATTCTCAAATTGATAGGACAGGTAAGCGGCAAATCAGTACG
2028	CGGATTGGCGACCCTGATCATTTTGACGCC
2029	GCGTCAACGCTCACTAGACCGAGAAAAACCTCAAGCGTGACTCCCGTTCCATACAGAAGCTGGGCGAACAAACGATGCTCGC
2030	GCGTACTGATTTGCCGCTTACCTGTCCTATCAATTTGAGAATCGACATTATTTGCCGACTACCTTGGTGATCTCGCCTTTCACG
2148	GACCGACCTGTCGATGATGTCACTAAGATGCTGCG
2151	GCCTACCTCCCCGGCATTTTTGATGCTGCACG
2212	CTGGTCAACTGCTCACGATACTGACGTACC
2213	GCGAGCATCGTTTGTTCGCCCAGCTTCTGTATGGAACGGGGCCGATGCCTCTCTTAAAACAGACATCATGGAGTGGGG
2214	CGTGAAAGGCGAGATCACCAAGGTAGTCGGCAAATAATGTCAGCCCACCAATACTGTATACATAAACAGTATAATAATAAGC
2215	GACAGGCTTGATGGTCATGGGCGAAGAGC
2216	TATCACCCCACTCCATGATGTCTGTTTTAAGAGAGGCATCGGCCCCGTTCCATACAGAAGCTGGGCGAACAAACGATGCTCGC
2217	CTTATTATTATACTGTTTATGTATACAGTATTGGTGGGCTGACATTATTTGCCGACTACCTTGGTGATCTCGCCTTTCACG
2537	CGGCATTTTTGATGCTGCACGAGTCGATCAGG
2538	GCGAGCATCGTTTGTTCGCCCAGCTTCTGTATGGAACGGGAATCTTATGTCGCTGCTTATCATCATCTGTGC
2539	CGTGAAAGGCGAGATCACCAAGGTAGTCGGCAAATAATGTCTTATTGCCCATATCTCAAGCATGGAATCTACAGATTCC
2540	TAGACCGACCTGTCGATGATGTCACTAAGATGCTGCG
2541	GCACAGATGATGATAAGCAGCGACATAAGATTCCCGTTCCATACAGAAGCTGGGCGAACAAACGATGCTCGC
2542	GGAATCTGTAGATTCCATGCTTGAGATATGGGCAATAAGACATTATTTGCCGACTACCTTGGTGATCTCGCCTTTCACG
2794	CACGGCTTCAATGACGCTACCCAGTAGAATAAACC
2795	GCGAGCATCGTTTGTTCGCCCAGCTTCTGTATGGAACGGGAGAAAAAAAGGCTAAAGTAATGAAACCAGCG
2796	CGTGAAAGGCGAGATCACCAAGGTAGTCGGCAAATAATGTCCTGGGTTGCTCTTTGCTAAACGAAGTGC
2797	TGATCGCAGGTGAGATGATCAAAGACG
2798	TTCATTACTTTAGCCTTTTTTTCTCCCGTTCCATACAGAAGCTGGGCGAACAAACGATGCTCGC
2799	GTTTAGCAAAGAGCAACCCAGAGACATTATTTGCCGACTACCTTGGTGATCTCGCCTTTCACG
M597=3958	AACAGGCTTACCCGTCTTAC
ZB47	CCCGTTCCATACAGAAGCTGGGCGAACAAACGATGCTCGC
ZB48	GACATTATTTGCCGACTACCTTGGTGATCTCGCCTTTCACG
ZIP10	CGA TGG GAT CCG TAT GGT TTA CTC CTA TAC CGA GAA AAA ACG
ZIP12	ATG GGA GCT CTT ACT CGT CTT CCA GTT CGA TGT TGA TAC C
ZIP17	cgatGGGATCCGTATGTATACGTTACGACCTTATCAAGC
ZIP18	atggCTGCAGTCAAGTAGGAATGGTATAAGCTCGG
ZIP19	cgatGGGATCCGTATGATTTTTACACTTCGCCCATATCAGC
ZIP20	atggCTGCAGTTAACCGCGTAATTCGTGCGCCAGACG
ZIP25	cgatGGGATCCGTATGCGCAACCTTGCCGAGCTCAAACCG
ZIP26	atggCTGCAGTTAGGTTTCTTCAAACGGGAAGGTGGC
ZIP298	TTGAGCGATTGTGTAGGCTGG
ZIP299	ATGGTCCATATGAATATCCTCC
ZIP302	CCAGCCTACACAATCGCTCAAAATCTTATGTCGCTGCTTATCATCATCTGTGC
ZIP303	GGAGGATATTCATATGGACCATTTATTGCCCATATCTCAAGCATGGAATCTACAGATTCC
ZIP312	ACTGCACTCGATTACTAATAATGTCACG
ZIP313	GCGAGCATCGTTTGTTCGCCCAGCTTCTGTATGGAACGGGCTTCATCTTGTCTTGGGTTCAGC
ZIP314	CGTGAAAGGCGAGATCACCAAGGTAGTCGGCAAATAATGTCAGCGTATGGCCAAAGGCCAAGCG
ZIP315	ATCACTCTTAAGCGTACTGTTCGCTGC
ZIP336	GAGTTATCAATGCCGTAACGC
ZIP337	GCGAGCATCGTTTGTTCGCCCAGCTTCTGTATGGAACGGGGATTTGATACTATTGGGTCACGC
ZIP338	CGTGAAAGGCGAGATCACCAAGGTAGTCGGCAAATAATGTCTAACAGAAGCTCAATCAGC
ZIP339	ATCAACTCGACTACAGTAACG
zip366	ctgctGAATTCCTTACCTCATCTGCTGGAAGTCGG
zip367	tgactGAATTCCGCTGCAGCTTCAAGTAGGAATGG
zip368	CCGATCTCAATAATTCGATGTCCCTCG
zip369	TTGCTGATTGAGCTTCTGTTATTGG
zip370	ATAGTGCGCACCAATCTGGTTCATACCG
zip371	CAATGTCGTAAACCACAGGCTTAAACTTCAACTTGG
zip373	TGTAAGTTTATACATAGGCGAGTACTCTGTTATGGAGGAGGACAGCTATGAGTTATTCAATTTACG
zip374	CATAGCTTGAGAGGTGTTACC
VN45	ATGATACCGCTGCCTTACTG
VN46	CAGTAAGGCAGCGGTATCATCGTCAGTTACTCCCGCTAAG
VN47	GTAAGACGGGTAAGCCTGTTTGTCGGATAGTGCAGGGAAG
VN48	GTAAGACGGGTAAGCCTGTTCATCGACGGTGACACGATTG
VN49	CAGTAAGGCAGCGGTATCATCCCTGCTCTTTACGTACTTC
VN81	CTATTATTTAAACTCTTTCCCACACGCGGTAGGTCTTC
VN82	CTACACAATCGCTCAAGACGTGTCTGGGCAATTGACGGC
VN83	CTAATTCCCATGTCAGCCGTACCGACGCTCACTTATCAAACC
VN84	TACGTAGAATGTATCAGACTTGATCGACCGTGGCATAGAG
MV268	CACGTCTTGAGCGATTGTGTAG
MV269	ACGGCTGACATGGGAATTAG
MV450	GGAAAGAGTTTAAATAATAGTGCAGGAATTCGATATCAAG
MV451	AGTCTGATACATTCTACGTAGGGATCCACTAGTTCTAGAG
VC2660efp5	CTATTATTTAAACTCTTTCCtgtggattttgcgcaatgta
VC2660efp7	CTACACAATCGCTCAAGACGTGtttttcctcttactatcttcgag
VC2660efp8	CTAATTCCCATGTCAGCCGTatgtttcatgttagatcatgaag
VC2660efp6	TACGTAGAATGTATCAGACTtattgtggtgtaaggagctta
VC0556gshA5	CTATTATTTAAACTCTTTCCttaacgctccagtacgtgcg
VC0556gshA7	CTACACAATCGCTCAAGACGTGaatacgcttcgcttatgtagg
VC0556gshA8	CTAATTCCCATGTCAGCCGTttagttttagtggtgcgcagt
VC0556gshA6	TACGTAGAATGTATCAGACTATGCCTGCCGCAATCACGTTT
VC1837tolA5	CTATTATTTAAACTCTTTCCtaccattctccaccgtcaag
VC1837tolA7	CTACACAATCGCTCAAGACGTGctcagtattaaacctattatttaagg
VC1837tolA8	CTAATTCCCATGTCAGCCGTggaagggaaggcttgtgttt
VC1837tolA6	TACGTAGAATGTATCAGACTacgcattcttgatgcaggaac
VC0962miaB5	CTATTATTTAAACTCTTTCCagtgacgataaggacaagcacg
VC0962miaB7	CTACACAATCGCTCAAGACGTGctcactttcgctcgttcaat
VC0962miaB8	CTAATTCCCATGTCAGCCGTttattgacatactgagaggca
VC0962miaB6	TACGTAGAATGTATCAGACTgaccaacaccaaaggtgatg
VC2326yebG5	CTATTATTTAAACTCTTTCCtctcgcgcagcaagagcgct
VC2326yebG7	CTACACAATCGCTCAAGACGTGgttaatcctctagtttgtcgc
VC2326yebG8	CTAATTCCCATGTCAGCCGTtatttgctgaggttggctc
VC2326yebG6	TACGTAGAATGTATCAGACTaggagccagaatgggggtt
VC0887yqcC5	CTATTATTTAAACTCTTTCCgctgcatgcgaatatggcta
VC0887yqcC7	CTACACAATCGCTCAAGACGTGaattcgtccggtttatttctatg
VC0887yqcC8	CTAATTCCCATGTCAGCCGTatgctcgagattgtttatcaag
VC0887yqcC6	TACGTAGAATGTATCAGACTgacgacgcagctgatgttt
VC2392mutT5	CTATTATTTAAACTCTTTCCggtattcatctacgtggttac
VC2392mutT7	CTACACAATCGCTCAAGACGTGgggcgactcctgtatttct
VC2392mutT8	CTAATTCCCATGTCAGCCGTgtggttttttcctcgcttgg
VC2392mutT6	TACGTAGAATGTATCAGACTacaccaacgctgtagttggg
VC0196recQ5	CTATTATTTAAACTCTTTCCgattaatgtagtaacccaaactgg
VC0196recQ7	CTACACAATCGCTCAAGACGTGatcgatagagtgcaaagtaagag
VC0196recQ8	CTAATTCCCATGTCAGCCGTgttcggtttaggcgactatc
VC0196recQ6	TACGTAGAATGTATCAGACTaacgaaatgacttcttgatgaatcg
VC2715greB5	CTATTATTTAAACTCTTTCCgctcaggggtgagtttgcct
VC2715greB7	CTACACAATCGCTCAAGACGTGagatttgactgaaagctctcaa
VC2715greB8	CTAATTCCCATGTCAGCCGTgatcgtgtattgtggattcg
VC2715greB6	TACGTAGAATGTATCAGACTgcgcaataccgctttgatac
Y2H VC0196 SmaI	ACTGTCCCGGGAATGACCGCGACTTTAATGGC
Y2H VC0196 XhoI	ACTGTCTCGAGTCAGCCATGATAGGTCAAATG
MV657	CTATTATTTAAACTCTTTCCCTGCACGCAGATCTTTGGAG
MV658	CTACACAATCGCTCAAGACGTGCCTCACCCTGAAGCCTAATC
MV659	CTAATTCCCATGTCAGCCGTGGGAAGATGCTGAGAATGTC
MV660	TACGTAGAATGTATCAGACTCAGCAGCCACGGCATACTTC
MV673	CTATTATTTAAACTCTTTCCATGTGGCCGTTGATGCTTTC
MV674	CTACACAATCGCTCAAGACGTGCGAGCTTGCAGTACCTTTAG
MV675	CTAATTCCCATGTCAGCCGTTCGCCGCATGGATATCTTTC
MV676	TACGTAGAATGTATCAGACTCAGTTGCGCACGATTATCTG
Rnhamont5pst	AACTGCAGcgaggctgttgcgcttaccggg
Rnhamont3	CAGCTTCTGTATGGAACGGGctctggtagacttcctgtaa
Rnhaval5	GGTAGTCGGCAAATAATGTCgcctgtggtttacgacattg
Rnhaval3xba	GCTCTAGAcccgtccaggtacaggcgga
